# Supplementary material for: Neural effects of elevated CO2 in fish may be amplified by a vicious cycle
Source: Conserv Physiol. 2019 Dec 8;7(1):coz100. doi: 10.1093/conphys/coz100 (PMC6899223; doi:10.1093/conphys/coz100)
Supplement: Schunter_et_al_Suppl_Table1_coz100 [file schunter_et_al_suppl_table1_coz100.xlsx]

## Sheet: Sheet1
Protein ID	Description	Description	Control	STDEV Control	Acute (shaded=significant)	STDEV Acute	pvalue FDR Acute vs Control	Developmental (shaded=significant)	STDEV Dev	pvalue FDR DEV vs Control	Transgenerational	STDEV Trans	pvalue FDR TRANS vs Control
cac1a	CACNA1A	voltage-dependent p q-type calcium channel subunit alpha-1a	123.833	45.2708	357.444	135.383	1.57801e-06	324.944	149.8	1.67269e-06	142.944	87.4861	1
clcn3	CLCN3	h(+) cl(-) exchange transporter 3	2626.89	356.554	4175.28	443.267	9.91378e-12	2760.67	376.625	0.106973	2633.33	617.717	0.892565
dce1	GAD	glutamate decarboxylase 1	6928	1451.62	11448.9	1475.54	6.44776e-06	7099.17	1577.78	0.170068	6966.44	2140.22	1
dce2	GAD2	glutamate decarboxylase 2	116.778	41.9335	360.889	120.028	2.58276e-09	211.444	40.7795	0.00253468	130.611	101.375	1
gabr1	GABA recepter subunits	gamma-aminobutyric acid type b receptor subunit 1	4321.28	627.703	6794.56	821.21	7.80297e-09	4626.61	695.389	0.291591	4637.39	1093.74	1
gbra2	GABA recepter subunits	gamma-aminobutyric acid receptor subunit alpha-2	1318.61	272.412	1901.89	445.884	0.124442	1370.5	228.478	0.52285	1252.06	506.921	0.873529
gbra3	GABA recepter subunits	gamma-aminobutyric acid receptor subunit alpha-3	942.389	185.996	1905.94	336.895	4.57296e-12	1027.89	221.143	0.72912	962.278	274.828	1
gbra4	GABA recepter subunits	gamma-aminobutyric acid receptor subunit alpha-4	29.2778	13.5985	50.7778	16.7843	0.0670132	39.4444	17.4431	0.36987	30.2778	25.3187	1
gbra5	GABA recepter subunits	gamma-aminobutyric acid receptor subunit alpha-5	26.1111	9.89289	75.8889	33.8889	6.44978e-06	56.7778	22.2435	0.000611412	28.5556	24.4112	1
gbra6	GABA recepter subunits	gamma-aminobutyric acid receptor subunit alpha-6	28.5556	8.41023	35.8889	8.02121	0.965139	26.2778	6.09537	0.0458055	31	11.2668	1
gbrap	GABA recepter subunits	gamma-aminobutyric acid receptor-associated protein	1016.28	223.384	1415.28	221.856	0.163257	1330	229.968	0.0224799	1101.56	367.203	1
gbrb1	GABA recepter subunits	gamma-aminobutyric acid receptor subunit beta-1	58.8889	14.6323	111.278	23.9824	7.20892e-08	77.7778	16.0534	0.0517179	65.1111	29.2673	1
gbrb2	GABA recepter subunits	gamma-aminobutyric acid receptor subunit beta-2	1197.89	325.019	1931.39	324.146	0.0304301	1507.11	305.119	0.379466	1337.94	745.047	1
gbrb3	GABA recepter subunits	gamma-aminobutyric acid receptor subunit beta-3	22.8333	9.03099	37.8333	18.0823	0.15325	34.7778	11.0802	0.0969784	23.5	18.5417	1
gbrb4	GABA recepter subunits	gamma-aminobutyric acid receptor subunit beta-4	31.1111	14.8081	76.1111	28.0397	3.9353e-05	56.2778	18.3104	0.00400357	28.8889	17.1151	0.999439
gbrd	GABA recepter subunits	gamma-aminobutyric acid receptor subunit delta	2195	525.935	2218.94	432.578	0.00502759	2288.61	562.522	0.390378	2427.56	797.57	1
gbrg1	GABA recepter subunits	gamma-aminobutyric acid receptor subunit gamma-1	21.2222	9.09787	56.8333	18.7091	3.96643e-08	34.7222	10.6318	0.012946	20.8889	13.6075	1
gbrg2	GABA recepter subunits	gamma-aminobutyric acid receptor subunit gamma-2	46.7222	17.2586	143.444	47.3351	1.09425e-07	108.278	31.0423	2.89588e-05	53.1111	50.7855	1
gbrl2	GABA recepter subunits	gamma-aminobutyric acid receptor-associated 2	2408.33	883.786	2195.17	455.211	3.64476e-06	1968.5	316.725	9.72226e-06	2355.39	629.083	0.964828
gbrp	GABA recepter subunits	gamma-aminobutyric acid receptor subunit pi	938.278	305.911	2243.5	640.94	1.13853e-05	1239	368.111	0.343516	985.833	448.435	1
gbrr1	GABA recepter subunits	gamma-aminobutyric acid receptor subunit rho-1	175.833	45.1862	225.444	51.0688	0.958421	196.778	58.9562	0.933563	201.722	102.17	1
gbrr2	GABA recepter subunits	gamma-aminobutyric acid receptor subunit rho-2	18.6667	9.05539	46.8333	13.2809	5.10368e-06	28.9444	9.37125	0.0489242	22	14.4344	1
gbrr3	GABA recepter subunits	gamma-aminobutyric acid receptor subunit rho-3	25.2222	7.44039	28.7222	6.76327	0.469996	32.3333	11.1882	0.33432	28.1111	8.69001	1
s12a5	KCC2	solute carrier family 12 member 5	110	44.55	417	155.822	1.04501e-10	224.778	66.3055	0.000879614	134.611	123.188	1
sc6a1	GAT1	sodium- and chloride-dependent gaba transporter 1	870	134.57	617	239.183	0.06	403	150.836	0.000260511	539.056	346.753	0.928461
viaat	VGAT	vesicular inhibitory amino acid transporter	533	166.041	1027.33	295.921	6.53713e-05	529.333	134.052	0.294029	628.889	233.802	0.995722
